# Supplementary material for: Sox9 is required for prostate development and prostate cancer initiation
Source: Oncotarget. 2012 Jul 2;3(6):651–63. doi: 10.18632/oncotarget.531 (PMC3442290; doi:10.18632/oncotarget.531)
Supplement: Supplementary file 2 [file oncotarget-03-651-s002.xls]

## Sheet: Sheet1
Sox9 is required for prostate development and prostate cancer initiation - Huang et al
Supplemental Table 1. Primary antibodies used in the study.
Target	Source	Cat. #	Host	Dilution
Sox9	Millipore	AB5535	Rabbit	1:2000(IHC), 1:500(WB)
GAPDH	Santa cruz biotechnology	sc-32233	Mouse	1:1000(WB)
Beta-tublin	Abcam	ab6046	Rabbit	1:3000 (WB)
Erk1/2	Cell Signaling Technology	4695S	Rabbit	1:1000 (WB)
Phospho-Erk1/2	Cell Signaling Technology	4376S	Rabbit	1:1000 (WB)
Nkx3.1	Supplied by Dr. C Bieberich. (University of Maryland)			1:1000 (IHC)
p63	Santa cruz biotechnology	sc-8431	Mouse	1:1000 (IHC)
CK18	Abcam	ab82254	Mouse	1:1000 (IHC)
c-Myc	EPITOMICS	1472-1	Rabbit	1:1000 (IHC)
IHC: Immunohistochemistry staining; WB: Western blot.
Supplemental Table 2. Genes Induced
by Sox9 (Top 20)
Gene Name	Gene Symbol		Fold Induction Log2	P-value
S100 calcium binding protein G	S100g		13.3484	0.0116
keratin 10	Krt10		10.4317	0.0001
death associated protein-like 1	Dapl1		9.56656	0.0009
cDNA sequence BC1179090	BC117090		7.9867	0.0042
transforming growth factor, beta induced	Tgfbi		6.74912	0.005
melanoma inhibitory activity 1	Mia1		6.37312	0.0091
collagen, type XVII, alpha 1	Col17a1		5.19888	0.0005
extracellular proteinase inhibitor	Expi		5.08342	0.0197
von Willebrand factor A domain containing 1	Vwa1		5.02631	0.0005
dual oxidase maturation factor 1	Duoxa1		4.92117	0.0011
cystatin A	Csta		4.21578	0.0218
keratin 5	Krt5		4.10932	0.0007
growth arrest specific 1	Gas1		3.91985	0.0005
keratin 14	Krt14		3.9166	0.0037
butyrobetaine (gamma), 2-oxoglutarate dioxygenase 1 (gamma-butyrobetaine hydroxylase)	Bbox1		3.80316	0.0175
family with sequence similarity 5, member C	Fam5c		3.80053	0.0009
vitamin D receptor	Vdr		3.74379	0.0056
Palmd	palmdelphin		3.7412	0.0011
Sox9	SRY-box containing gene 9		3.67591	0.0007
1200009O22Rik	RIKEN cDNA 1200009O22 gene		3.65431	0.0067
Supplemental Table 3. Genes Suppressed by by Sox9. (Top 20)
Gene Name	Gene Symbol		Fold suppression Log2	P-value
prolactin family 2, subfamily c, member 3	Prl2c3		18.7953	0.000207
prolactin family 2, subfamily c, member 5	Prl2c5		10.8355	0.01811
cytochrome P450, family 2, subfamily b, polypeptide 13	Cyp2b13		5.51515	0.04274
RIKEN cDNA 2310043J07 gene	2310043J07Rik		4.22749	0.000253
secretory leukocyte peptidase inhibitor	Slpi		3.97154	0.04373
cytochrome P450, family 2, subfamily b, polypeptide 9	Cyp2b9		3.81399	0.02931
plasminogen activator, tissue	Plat		2.78485	0.001576
solute carrier family 9 (sodium/hydrogen exchanger), member 2	Slc9a2		2.71565	0.01507
cytochrome P450, family 2, subfamily b, polypeptide 10	Cyp2b10		2.69746	0.03836
protein tyrosine phosphatase, non-receptor type 22 (lymphoid)	Ptpn22		2.56418	0.02961
chloride channel 1	Clcn1		2.56134	0.02528
claudin 3	Cldn3		2.4832	9.02e-05
G protein-coupled receptor, family C, group 5, member A	Gprc5a		2.47564	0.04093
RIKEN cDNA 8430408G22 gene	8430408G22Rik		2.46451	0.02178
sorting nexin 29	Snx29		2.46007	0.01583
S100 calcium binding protein A8 (calgranulin A)	S100a8		2.44969	1.3e-08
predicted gene 6996	Gm6996		2.42503	0.03874
lymphocyte antigen 6 complex, locus G6C	Ly6g6c		2.38551	0.02931
rhophilin, Rho GTPase binding protein 2	Rhpn2		2.37331	5.61e-05
olfactory receptor 744	Olfr744		2.35512	0.03204
Supplemental Table 4. Selected Functional annotation enrichment.
	UP	DOWN
GO Class
Cellular polarity	Kif26b, Trps1, Ucp2, Tuba1c, Kif13a, Gli3, Ston2, Myl6, Kif21a, Pex19, Sept5, Pycard, Ap2m1, Cenpe, Rab3d, Copg2, Rpl23, Hnrnpa1, Exoc3, Sar1a, Srp72, Unc84b, Syn1, Khdrbs1, Txlna, Mbtps1, Gle1, Zmat3, Sort1	Calr, Snap23, Dusp16, Smg7, Unc13b, Kif3a, Grpel1, Srp54a, Dnahc8, Optn, Gabarap, Arfgef2, Rabepk, Serp2, Eif5a, Sec22b, Arfgap1, Exoc6, Rab35, Agfg1, Tram1, Ddx19b, Nudt4, Krt18, Cdh1, Tuba3a, Mrpl45, Ap2a1, P2rx7, Ehd1, Tob1, Ranbp17, Timm8b, Smad3, Timm13, Kdelr1, Pttg1ip, Wnt7a, Bcl2l1, Ykt6, Camk1, Sytl2, Ramp2, Unc13d
KEGG Pathways
Adherens junction	Snai2, Vcl, Ptprf, Tcf7l2, Pard3, Acvr1b, Tcf3, Smad4, Ptpn1, Acvr1c, Mapk1, Pvrl1, Ctnnd1, Was, Actg1, Ctnnb1, Met, Crebbp, Fert2, Wasf1, Ptpn6, Actb, Mllt4, Ep300, Fyn, Tcf7, Ctnna1, Iqgap1, Farp2, Actn1, Pvrl4, Actn2, Actn3	Map3k7, Rac2, Wasf3, Smad2, Insr, Ssx2ip, Sorbs1, Actn4, Ctnna3, Rac3, Nlk, Ctnna2, Acp1, Yes1, Erbb2, Snai1, Pvrl3, Rhoa, Tgfbr2, Csnk2a2, Tgfbr1, Src, Igf1r, Csnk2b, Rac1, Lef1, Ptprm, Egfr, Ptprb, Baiap2, Mapk3, Tjp1, Cdh1, Smad3, Wasl, Ptprj, Pvrl2, Fgfr1
Pancreatic cancer	Ikbkg, Stat1, Acvr1b, Braf, Pik3r2, Raf1, Smad4, Tgfb2, Pik3r1, Acvr1c, Mapk1, Rala, Jak1, Brca2, Stat3, E2f3, Egf, Mapk8, Pik3cb, Pik3cg, Cdk4, Arhgef6, Trp53, Figf, Pik3r3, Araf, Ralbp1, Rad51, Akt1, Kras, Ikbkb, Tgfb3, Rb1, E2f2	Rac2, Mapk9, Pik3cd, Smad2, Map2k1, Rac3, Mapk10, Casp9, Ccnd1, Tgfb1, Pld1, Ralgds, Cdkn2a, Pik3r5, Pik3ca, Tgfa, Erbb2, Akt2, Vegfc, Vegfb, Cdk6, Vegfa, Tgfbr2, Tgfbr1, Pgf, Rac1, Nfkb2, Chuk, Akt3, Egfr, Nfkb1, E2f1, Mapk3, Rela, Bad, Smad3, Bcl2l1, Ralb
NetPath Pathway Member
Hematopoetic stem cell	Palmd, Rpl34, Pard6g, Ucp2, Klf10, Bcl2l11, Ctnnal1, Efna3, Csnk1d, Baalc, Uhrf2, Clybl, Ski, Ephb6, Ppp2r5c, Rbp1, Msi2, Wnk2, Braf, Ildr1, Jun, Tcf25, Gtf2ird2, Ccar1, Cpsf2, Map2k7, Pnrc1, Trafd1, Apbb2, Sash1, Prkacb, Echdc2, Ctnnd1, Etv6, Sars2, Pitpnc1, Smarca5, Pftk1, Muc15, Rest, Blmh, Ppp1r9a, Rbm28, F2rl1, Mcm5, Stox2, Nfat5, Cggbp1, Sfrs12, Pex11a, Esr1, Vps37a, Tcf4, Slco2a1, Ulk2, Se…	Klhl26, Ifi44, Ddx27, Etv4, Hook1, Fosb, Whsc1l1, Slit2, Rasd1, March9, Cdk2ap2, Twistnb, Inppl1, Hoxb2, Adipor2, Trim3, Cct3, Dcun1d5, Dusp4, Lrrc8b, Maff, Sos1, Sh2d3c, Acy1, Tm2d1, Nbeal2, Pkd2, Pgd, Itga3, Erbb4, Ptrf, Robo4, Galc, P2rx7, Ncoa2, Samd10, Sult4a1, Tspan6, Chrnb1, Ppfibp2, Chmp4c
